# Supplementary material for: Design of RNA hairpin modules that predictably tune translation in yeast
Source: Synth Biol (Oxf). 2018 Oct 13;3(1):ysy019. doi: 10.1093/synbio/ysy019 (PMC7445769; doi:10.1093/synbio/ysy019)
Supplement: Supplementary Data [file ysy019_supp.zip]

Archive with 4 entries (4 files):
- Supplementary.pdf
- Genbank files ZIP folder
- Supplementary tables.xlsx
- degFoldPlotMod_2018-06-22_RM.py
