# Supplementary material for: Design of RNA hairpin modules that predictably tune translation in yeast
Source: Synth Biol (Oxf). 2018 Oct 13;3(1):ysy019. doi: 10.1093/synbio/ysy019 (PMC7445769; doi:10.1093/synbio/ysy019)
Supplement: Supplementary Data [file ysy019_supp.zip › Supplementary tables.xlsx]

## Sheet: Supplementary table 1
Library	Description	Cassette 1	Cassette 2	Entry vector		PCR reaction	Forward	Reverse	Template
HL1	pLX-yeGFP -32.2 kcal/mol library	PCR-HL1	T701	pYTK096		PCR-HL1	TW317	TW438	T827
HL2	pLX-yeGFP -28.8 kcal/mol library	PCR-HL2	T701	pYTK096		PCR-HL2	TW317	TW393	T827
HL3	pLX-yeGFP -25.8 kcal/mol library	PCR-HL3	T701	pYTK096		PCR-HL3	TW317	TW392	T827
HL4	pLX-yeGFP -23.4 kcal/mol library	PCR-HL4	T701	pYTK096		PCR-HL4	TW317	TW394	T827
HL5	pLX-yeGFP -20.2kcal/mol library	PCR-HL5	T701	pYTK096		PCR-HL5	TW317	TW323	T827
HL6	pLX-yeGFP -8.0 kcal/mol library	PCR-HL6	T701	pYTK096		PCR-HL6	TW318	TW323	T827
HL1-Red	pLX-mRuby -32.2 kcal/mol library	PCR-HL1-R	T700	pYTK096		PCR-HL1-R	TW411	TW438	C6
HL2-Red	pLX-mRuby -28.8 kcal/mol library	PCR-HL2-R	T700	pYTK096		PCR-HL2-R	TW411	TW393	C6
HL4-Red	pLX-mRuby -23.4 kcal/mol library	PCR-HL4-R	T700	pYTK096		PCR-HL4-R	TW411	TW394	C6
HT1	pLX-yeGFP tetraloop library	PCR-HT1	T701	pYTK096		PCR-HT1	TW317	TW329	T827
HT2	pLX-yeGFP tetraloop library	PCR-HT2	T701	pYTK096		PCR-HT2	TW319	TW330	T827
HT3	pLX-yeGFP tetraloop library	PCR-HT3	T701	pYTK096		PCR-HT3	TW319	TW329	T827
HT4	pLX-yeGFP tetraloop library	PCR-HT4	T701	pYTK096		PCR-HT4	TW318	TW330	T827
HG1	pLX-yeGFP -28.8 kcal/mol library	PCR-HG1	T701	pWS065		PCR-HG1	TW439	TW440	T827
HC1-TDH	pTDH3 -28.8 kcal/mol library	PCR-HC1	T701	pYTK096		PCR-HC1	TW431	TW432	T897
HC1-PGK	pPGK1 -28.8 kcal/mol library	PCR-HC2	T701	pYTK096		PCR-HC2	TW431	TW434	T898
HC1-TEF	pTEF2 -28.8 kcal/mol library	PCR-HC3	T701	pYTK096		PCR-HC3	TW431	TW433	C7
HC1-YRA	pYRA1s -28.8 kcal/mol library	PCR-HC4	T701	pYTK096		PCR-HC4	TW431	TW435	T899
HC1-POP	pPOP6 -28.8 kcal/mol library	PCR-HC5	T701	pYTK096		PCR-HC5	TW431	TW437	T901

## Sheet: Supplementary table 2
Name	Sequence	Direction	Purpose
TW318	ttttggtctcaagcgctWaHaattAttWWYgtYRagDAGAAAAACCCCAAATATGGTTTC	Fw	HL6
TW317	ttttggtctcaagcgctYaYaattYttTTYgtYGagYAGAAAAACCCCAAATATGGTTTC	Fw	HL5, HL4, HL3, HL2, HL1
TW411	ttttggtctcaagcgctYaYaattYttTTYgtYGagYAGAAAAACCCCAAATATGGT	Fw	HL1-R, HL2-R, HL4-R
TW323	ttttggtctcacgctcacaattcTTTTTGTTGATACTTTTATTACATTTG	Rev	HL6, HL5
TW394	ttttggtctcacgctctgatTaWVTctcacaattcTTTTTGTTGATACTTTTATTACATT	Rev	HL4, HL4-R
TW392	ttttggtctcacgctctgatWaWSWctcacaattcTTTTTGTTGATACTTTTATTACATT	Rev	HL3
TW393	ttttggtctcacgctctgatKaKSKctcacaattcTTTTTGTTGATACTTTTATTACATT	Rev	HL2, HL2-R
TW438	ttttggtctcacgctctgatRaRSRctcacaattcTTTTTGTTGATACTTTTATTACATT	Rev	HL1, HL1-R
TW317	ttttggtctcaagcgctYaYaattYttTTYgtYGagYAGAAAAACCCCAAATATGGTTTC	Fw	HT1
TW318	ttttggtctcaagcgctWaHaattAttWWYgtYRagDAGAAAAACCCCAAATATGGTTTC	Fw	HT4
TW319	ttttggtctcaagcgctYaYaattHttWWYgtYRagSAGAAAAACCCCAAATATGGTTTC	Fw	HT2, HT3
TW329	ttttggtctcacgctccgaaRaRSRctcacaattcTTTTTGTTGATACTTTTATTACATT	Rev	HT1, HT3
TW330	ttttggtctcacgctccgaaGaGCGctcacaattcTTTTTGTTGATACTTTTATTACATT	Rev	HT2, HT4
TW439	ttttggtctcaagcgcagtgttaagttTTYgtYGagYAGAAAAACCCCAAATATGGT	Fw	HG1 Gal repression lib.
TW440	ttttggtctcaCGCTctgatWaWSWcaRtRttaaRTTTTTGTTGATACTTTTATTACATT	Rev	HG1 Gal repression lib.
TW431	ttttggtctcaatcagagHgYtYaYaattYttaaRgaAGATCTATGGTTTCTAAAGGTGA	Fw	All constitutive libraries
TW432	ttttggtctcatgatRaRcRctcacaattcttaaagaTTTGTTTGTTTATGTGTGTTTAT	Rev	HC1-TDH3
TW434	ttttggtctcatgatRaRcRctcacaattcttaaagaTGTTTTATATTTGTTGTAAAAAG	Rev	HC1-PGK1
TW433	ttttggtctcatgatRaRcRctcacaattcttaaagaGTTTAGTTAATTATAGTTCGTTG	Rev	HC1-TEF2
TW435	ttttggtctcatgatRaRcRctcacaattcttaaagaTTAGCAGATGTAGGTATTTTCTT	Rev	HC1-YRA1s
TW437	ttttggtctcatgatRaRcRctcacaattcttaaagaTTTGATTTGCTTTTATCTTTTTT	Rev	HC1-POP6
TW188	GAAGTACGGATTAGAAGCCG	Fw	Col.PCR yEGFP, mRuby2
TW149	CAGCTCTGGTCTTGTAGTTAC	Rev	Col.PCR yEGFP
TW195	CATTGAACACCATAACCGAAAG	Rev	Sequencing yEGFP
TW325	CCATCAGCTGGGTACATCAT	Rev	Col.PCR mRuby2
TW457	CATCTTCGTATCTTGTAAC	Rev	Sequencing mRuby2
TW164	GTGTCGGTGTCATCTTGTGT	Fw	qPCR TPI1
TW165	ACGACGTTAGTCCAGTCCTT	Rev	qPCR and RT TPI1
TW167	CATTATCGTTGGGCTGGTCT	Rev	RT DOA1
TW168	GGTGATGGTCCAGTCTTGTT	Fw	qPCR yeGFP
TW169	ATGGGTAATACCAGCAGCAG	Rev	qPCR and RT yeGFP
TW178	GTCAGCGACAACCCATATAC	Fw	qPCR DOA1
TW179	CTGGTCTAGCGATATGCCATT	Rev	qPCR DOA1

## Sheet: Supplementary table 3
Name	Description	Parts used in assembly
T827	pGAL1-yEGFP cassette	pYTK002	T655	T675	pTMP065	pYTK068	pYTK095
C6	pGAL1-mRuby2 cassette	pYTK002	T655	pYKT034	pTMP065	pYTK068	pYTK095
T897	pTDH3-yEGFP cassette	pYTK002	pYTK009	T675	pTMP065	pYTK068	pYTK095
C7	pTEF2-yEGFP cassette	pYTK002	pYTK014	T675	pTMP065	pYTK068	pYTK095
T898	pPGK1-yEGFP cassette	pYTK002	pTMP030	T675	pTMP065	pYTK068	pYTK095
T899	pYRA1s-yEGFP cassette	pYTK002	pYTK018	T675	pTMP065	pYTK068	pYTK095
T901	pPOP6-yEGFP cassette	pYTK002	pYTK024	T675	pTMP065	pYTK068	pYTK095
T700	pTEF-yEGFP cassette	pYTK004	pYTK013	T675	pYTK054	pYTK072	pYTK095
T701	pTEF-mRuby2 cassette	pYTK004	pYTK013	pYTK034	pYTK054	pYTK072	pYTK095
pWS065	pre-assembled HIS integration cassette	pYTK008	pYTK047	pYTK094	pYTK073	pYTK076	pYTK088	pYTK090

## Sheet: Supplementary table 4
Name	Description	Part type	Part sequence including BsmBI sites
T655	pLX Gal1 derived LacI repressible promoter	2	GGTCTCAAACGGAAGTACGGATTAGAAGCCGCCGAGCGGGTGACAGCCCTCCGAAGGAAGACTCTCCTCCGTGCGTCCTCGTCTTCACCGGTCGCGTTCCTGAAACGCAGATGTGCCTCGCGCCGCACTGCTCCGAACAATAAAGATTCTACAATACTAGCTTTTATGGTTATGAAGAGGAAAAATTGGCAGTAACCTGGCCCCACAAACCTTCAAATGAACGAATCAAATTAACAACCCTAGGATGATAATGCGATTACTTTTTTAGCCTTATTTCTGGGGTACTGCAGCAGCGAAGCGATGATTTTTGATCTATTAACAGATATATAAATGCAAAAACTGTTGTTGTGTGGAATTGTGAGCGGATAACAATTTCACACAATATTACTTCTTATTCAA…
T675	yEGFP	3	GGTCTCATATGGTTTCTAAAGGTGAAGAATTATTCACTGGTGTTGTCCCAATTTTGGTTGAATTAGATGGTGATGTTAATGGTCACAAATTTTCTGTCTCCGGTGAAGGTGAAGGTGATGCTACTTACGGTAAATTGACCTTAAAATTTATTTGTACTACTGGTAAATTGCCAGTTCCATGGCCAACCTTAGTCACTACTTTCGGTTATGGTGTTCAATGTTTTGCTAGATACCCAGATCATATGAAACAACATGACTTTTTCAAGTCTGCCATGCCAGAAGGTTATGTTCAAGAAAGAACTATTTTTTTCAAAGATGACGGTAACTACAAGACCAGAGCTGAAGTCAAGTTTGAAGGTGATACCTTAGTTAATAGAATCGAATTAAAAGGTATTGATT…
pTMP030	pYRA1s promoter	2	GGTCTCAAACGAAACTTGTGGGCGCAATTATAAAACACTGCTACCAATTGTTCGTTTTCTGTTCATTAACACATAAAAAACCCTTATGTAACTATATTTACAAAGTAAATACGTATATTAAAGCTATTTTACCACTACCACAGAGTTCTTTGTCCAGTTGCTAGTATTTTTTTTTTCGCGACGAGGCAGGGGCGGGTAGACGTGTTGTTTTTCCACGGCTTTCGGCTCACCACTTGAAGAACTATAAAAGGCCGCCAAATTTATCCTTTTTCACTTCTTCCGTTCGCTTTTTTCTGTCATTCCTATCGTGTGTTTAGTAGTAGGTTTTTTTGTTAGAAGAAGTTTTATCCGAAAACTATCGAtGACAAATAGATAAAAAAATCTCCCTCGTTCTATTTG…
pTMP065	tPDC1 terminator	4	GGTCTCAATCCTAACTCGAGGCGATTTAATCTCTAATTATTAGTTAAAGTTTTATAAGCATTTTTATGTAACGAAAAATAAATTGGTTCATATTATTACTGCACTGTCACTTACCATGGAAAGACCAGACAAGAAGTTGCCGACAGTCTGTTGAATTGGCCTGGTTAGGCTTAAGTCTGGGTCCGCTTCTTTACAAATTTGGAGAATTTCTCTTAAACGATATGTATATTCTTTTCGTTGGAAAAGCTGTGAGACC

## Sheet: Supplementary table 5
Isolate	normalised fluorescence	standard deviation	MFE (kcal/mol)		Sequence
Original promoter	197.707	4.59592	-7.81		AGTATCAACAAAAAATTGTTAATATACCTCTATACTTTAACGTCAAGGAGAAAAACCCCaaatatg
HL6a	238.534	3.94759	-7.22		AGTATCAACAAAAAgaattgtgagcgctTaCaattAttAATgtCAagAAGAAAAACCCCAAATATG
HL2a	149.768	6.51658	-22.74		AGTATCAACAAAAAGAATTGTGAGACATAATCAGAGCGCTTATAATTTTTTTTGTTGAGTAGAAAAACCCCAAATATG
HL2b	125.372	7.06432	-20.08		AGTATCAACAAAAATTTAACATTGACATAATCAGAGCGCAGTGTTAAGTTTTCGTTGAGTAGAAAAACCCCAAATATG
HL2c	118.97	4.82456	-24.06		AGTATCAACAAAAAGAATTGTGAGAGATCATCAGAGCGCTCATAATTTTTTTCGTTGAGTAGAAAAACCCCAAATATG
HL2d	123.988	7.54903	-24.64		AGTATCAACAAAAAGAATTGTGAGACCTCATCAGAGCGCTTATAATTTTTTTCGTTGAGTAGAAAAACCCCAAATATG
HL2e	39.2323	2.45764	-26.95		AGTATCAACAAAAAGAATTGTGAGACATAATCAGAGCGCTCACAATTTTTTTTGTTGAGTAGAAAAACCCCAAATATG
HL2f	3.57624	0.233458	-38.55		AGTATCAACAAAAAGAATTGTGAGCGCTAATCAGAGCGCTTACAATTTTTTTTGTTGAGCAGAAAAACCCCAAATATG
HL2g	9.61879	0.789555	-34.2		AGTATCAACAAAAAGAATTGTGAGCGCTAATCAGAGCGCTTACAATTTTTTTCGTTGAGCAGAAAAACCCCAAATATG
HL2h	123.878	4.0359	-22.18		AGTATCAACAAAAAGAATTGTGAGACATCATCAGAGCGCTTACAATTCTTTTCGTCGAGTAGAAAAACCCCAAATATG
HL2i	2.62057	0.126136	-39.07		AGTATCAACAAAAAGAATTGTGAGCGCTCATCAGAGCGCTTATAATTTTTTTTGTTGAGTAGAAAAACCCCAAATATG
HL2j	25.445	0.84144	-30.88		AGTATCAACAAAAAGAATTGTGAGACATCATCAGAGCGCTTACAATTCTTTTTGTTGAGTAGAAAAACCCCAAATATG
HL2k	142.566	7.76967	-24.54		AGTATCAACAAAAAGAATTGTGAGAGATCATCAGAGCGCTTATAATTCTTTTCGTTGAGTAGAAAAACCCCAAATATG
HL2l	52.0053	2.92032	-25.49		AGTATCAACAAAAAGAATTGTGAGCCCTAATCAGAGCGCTCATAATTCTTTTCGTCGAGTAGAAAAACCCCAAATATG
HL2m	53.9043	2.74269	-24.12		AGTATCAACAAAAAGAATTGTGAGACATAATCAGAGCGCTCATAATTCTTTTTGTCGAGCAGAAAAACCCCAAATATG
HL2n	108.821	7.54462	-27.62		AGTATCAACAAAAAGAATTGTGAGCCCTAATCAGAGCGCTTATAATTCTTTTCGTTGAGTAGAAAAACCCCAAATATG
HL2o	89.7518	8.67372	-25.53		AGTATCAACAAAAAGAATTGTGAGACCTAATCAGAGCGCTCACAATTTTTTTTGTCGAGTAGAAAAACCCCAAATATG
HL2p	178.317	11.5554	-13.97		AGTATCAACAAAAAGAATTGTGAGCCATAATCAGAGCG-TCATAATTTTTTTTT-CGAGTAGAAAAACCCCAAATATG
HL4a	185.22	10.1414	-18.59		AGTATCAACAAAAAGAATTGTGAGAGTTAATCAGAGCGCTTATAATTTTTTTCGTCGAGTAGAAAAACCCCAAATATG
HL1a	7.32092	0.0377372	-35.64		AGTATCAACAAAAAGAATTGTGAGTGTTCATCAGAGCGCTTACAATTCTTTTTGTCGAGCAGAAAAACCCCAAATATG
HL1b	2.71454	0.401105	-36.37		AGTATCAACAAAAAGAATTGTGAGCGTTCATCAGAGCGCTCACAATTTTTTTTGTCGAGTAGAAAAACCCCAAATATG
HL1c	4.64007	0.157821	-40.55		AGTATCAACAAAAAGAATTGTGAGTGCTTATCAGAGCGCTCATAATTCTTTTTGTTGAGCAGAAAAACCCCAAATATG
HL1d	22.422	0.651055	-33.27		AGTATCAACAAAAAGAATTGTGAGTGCTTATCAGAGCGCTTACAATTTTTTTTGTCGAGCAGAAAAACCCCAAATATG
HL1e	22.5975	0.550971	-31.44		AGTATCAACAAAAAGAATTGTGAGTCCTCATCAGAGCGCTCATAATTCTTTTTGTCGAGTAGAAAAACCCCAAATATG
HL1f	9.80674	0.281982	-32.73		AGTATCAACAAAAAGAATTGTGAGCGTTCATCAGAGCGCTCATAATTCTTTTCGTCGAGTAGAAAAACCCCAAATATG
HL1g	33.7855	1.60417	-30.46		AGTATCAACAAAAAGAATTGTGAGCCCTCATCAGAGCGCTCATAATTTTTTTTGTCGAGTAGAAAAACCCCAAATATG
HL1h	1.91667	0.240854	-42.54		AGTATCAACAAAAAGAATTGTGAGTGCTTATCAGAGCGCTCACAATTCTTTTTGTTGAGCAGAAAAACCCCAAATATG
HL1i	8.8617	0.328369	-34.57		AGTATCAACAAAAAGAATTGTGAGCCCTTATCAGAGCGCTCACAATTTTTTTTGTTGAGTAGAAAAACCCCAAATATG
HL1j	11.867	1.02907	-30.46		AGTATCAACAAAAAGAATTGTGAGC-CTCATCAGAGCGCTCATAATTTTTTTTGTCGAGTAGAAAAACCCCAAATATG
HL1k	1.58156	0.167729	-40.21		AGTATCAACAAAAAGAATTGTGAGCGCTTATCAGAGCGCTCACAATTCTTTTTGTCGAGCAGAAAAACCCCAAATATG
HL1l	1.45922	0.259296	-41.86		AGTATCAACAAAAAGAATTGTGAGCGCTTATCAGAGCGCTCACAATTTTTTTTGTTGAGCAGAAAAACCCCAAATATG
HL1m	7.61702	0.790229	-35.19		AGTATCAACAAAAAGAATTGTGAGCGTTCATCAGAGCGCTCATAATTTTTTTTGTCGAGCAGAAAAACCCCAAATATG

## Sheet: Supplementary table 6
Isolate	normalised fluorescence	standard deviation	MFE (kcal/mol)		Sequence
Original promoter	178	15.7396	-7.81		AATAAAAGTATCAACAAAAAATTGTTAATATACCTCTATACTTTAACGTCAAGGAGAAAAACCCCaaatatg
HL3ga	125.77	18.4219	-20.75		AATAAAAGTATCAACAAAAAGAATTGTGAGTCTTTATCAGAGCGCTCATAATTTTTTTCGTCGAGTAGAAAAACCCCAAATATG
HL3gb	116.247	15.8767	-20.95		AATAAAAGTATCAACAAAAAGAATTGTGAGACTTTATCAGAGCGCTTATAATTTTTTTTGTCGAGCAGAAAAACCCCAAATATG
HL3gc	98.8515	18.5324	-18.06		AATAAAAGTATCAACAAAAAGAATTGTGAGACATTATCAGAGCGCTTACAATTTTTTTCGTCGAGCAGAAAAACCCCAAATATG
HL3gd	90.159	20.9731	-17.55		AATAAAAGTATCAACAAAAAGAATTGTGAGACATAATCAGAGCGCTTATAATTCTTTTCGTCGAGCAGAAAAACCCCAAATATG
HL3ge	84.4616	19.0754	-23.75		AATAAAAGTATCAACAAAAAGAATTGTGAGAGTTAATCAGAGCGCTTATAATTTTTTTTGTCGAGCAGAAAAACCCCAAATATG
HL3gf	60.8611	9.19117	-28.12		AATAAAAGTATCAACAAAAAGAATTGTGAGTCTTAATCAGAGCGCTTATAATTTTTTTTGTTGAGCAGAAAAACCCCAAATATG
HL3gg	45.5747	5.1474	-26.25		AATAAAAGTATCAACAAAAAGAATTGTGAGACATAATCAGAGCGCTTATAATTCTTTTTGTTGAGCAGAAAAACCCCAAATATG
HL3gh	34.387	5.7525	-25.76		AATAAAAGTATCAACAAAAAGAATTGTGAGTCATAATCAGAGCGCTCATAATTCTTTTCGTTGAGCAGAAAAACCCCAAATATG
HL3gi	27.3035	4.10964	-25.44		AATAAAAGTATCAACAAAAAGAATTGTGAGTCTTTATCAGAGCGCTCACAATTCTTTTCGTCGAGTAGAAAAACCCCAAATATG
HL3gj	20.5903	4.61364	-29.05		AATAAAAGTATCAACAAAAAGAATTGTGAGAGTTTATCAGAGCGCTCACAATTTTTTTCGTTGAGCAGAAAAACCCCAAATATG
HL3gk	14.5089	2.10425	-33.97		AATAAAAGTATCAACAAAAAGAATTGTGAGTGTTAATCAGAGCGCTTACAATTTTTTTTGTTGAGCAGAAAAACCCCAAATATG
HL3gl	10.541	1.66995	-32.25		AATAAAAGTATCAACAAAAAGAATTGTGAGTCTTTATCAGAGCGCTCACAATTTTTTTTGTTGAGCAGAAAAACCCCAAATATG
HL3gm	8.91927	0.862598	-29.99		AATAAAAGTATCAACAAAAAGAATTGTGAGACTTTATCAGAGCGCTTACAATTCTTTTTGTTGAGCAGAAAAACCCCAAATATG
HL3gn	8.03203	1.19641	-31.68		AATAAAAGTATCAACAAAAAGAATTGTGAGAGATTATCAGAGCGCTCACAATTCTTTTTGTTGAGCAGAAAAACCCCAAATATG
HL3go	4.79708	1.91798	-36.47		AATAAAAGTATCAACAAAAAGAATTGTGAGTGTTTATCAGAGCGCTCACAATTTTTTTTGTTGAGTAGAAAAACCCCAAATATG
HL3gp	0.808117	0.190501	-31.44		AATAAAAGTATCAACAAAAAGAATTGTGAGTCTTTATCAGAGCGCTCACAATTTTTTTTGTTGAGTAGAAAAACCCCAAATATG

## Sheet: Supplementary table 7
Isolate	normalised fluorescence	standard deviation	MFE (kcal/mol)		Sequence
Original promoter	41.9913	1.22451	-7.81		AATAAAAGTATCAACAAAAAATTGTTAATATACCTCTATACTTTAACGTCAAGGAGAAAAACCCCaaatatg
HL1ra	32.2151	2.08873	-13.89		AATAAAAGTATCAACAAAAAGAATTGTGA-TCTTCATCAGAGCGCTTATAATTTTTTTCGTCGAGCAGAAAAACCCCAAATATG
HL1rb	28.7987	2.3445	-19.74		AATAAAAGTATCAACAAAAAGAATTGTGAGTCTTCATCAGAGCGCTTATAATTTTTTTCGTCGAGTAGAAAAACCCCAAATATG
HL1rc	28.1054	4.56256	-26.82		AATAAAAGTATCAACAAAAAGAATTGTGAGCCCTTATCAGAGCGCTTATAATTTTTTTCGTTGAGCAGAAAAACCCCAAATATG
HL1rd	14.1784	0.756996	-27.33		AATAAAAGTATCAACAAAAAGAATTGTGAGTCCTCATCAGAGCGCTTATAATTTTTTTTGTCGAGCAGAAAAACCCCAAATATG
HL1re	6.45497	0.287065	-32.02		AATAAAAGTATCAACAAAAAGAATTGTGAGCCTTTATCAGAGCGCTTACAATTTTTTTTGTTGAGTAGAAAAACCCCAAATATG
HL1rf	5.21595	0.68137	-30.5		AATAAAAGTATCAACAAAAAGAATTGTGAGCGTTTATCAGAGCGCTCATAATTCTTTTCGTCGAGTAGAAAAACCCCAAATATG
HL1rg	3.49512	0.194928	-32.02		AATAAAAGTATCAACAAAAAGAATTGTGAGTCCTCATCAGAGCGCTTACAATTCTTTTCGTTGAGCAGAAAAACCCCAAATATG
HL1rh	2.34963	0.177789	-35.39		AATAAAAGTATCAACAAAAAGAATTGTGAGCCCTCATCAGAGCGCTTACAATTTTTTTTGTTGAGCAGAAAAACCCCAAATATG
HL1ri	1.58582	0.0409198	-33.26		AATAAAAGTATCAACAAAAAGAATTGTGAGCCCTCATCAGAGCGCTCACAATTTTTTTCGTTGAGCAGAAAAACCCCAAATATG
HL1rj	1.35239	0.0180488	-33.26		AATAAAAGTATCAACAAAAAGAATTGTGAGCCCTCATCAGAGCGCTCACAATTTTTTTCGTTGAGCAGAAAAACCCCAAATATG
HL1rk	1.1288	0.0110061	-33.85		AATAAAAGTATCAACAAAAAGAATTGTGAGTGCTCATCAGAGCGCTTACAATTCTTTTCGTCGAGCAGAAAAACCCCAAATATG
HL1rl	1.06943	0.0207096	-37.72		AATAAAAGTATCAACAAAAAGAATTGTGAGTGCTCATCAGAGCGCTCACAATTTTTTTCGTTGAGCAGAAAAACCCCAAATATG
HL1rm	1.06633	0.0134329	-35.86		AATAAAAGTATCAACAAAAAGAATTGTGAGCGCTTATCAGAGCGCTCACAATTCTTTTCGTCGAGCAGAAAAACCCCAAATATG

## Sheet: Supplementary table 8
Isolate	normalised fluorescence	standard deviation	MFE (kcal/mol)		Sequence
original promoter	59.2235	5.76089	-5.78		tcaaggaagtaattatctactttttacaacaaatataaaacaagatctatg
PGK1HC1a	35.5687	5.53089	-24.9		TCAAGGAAGTAATTATCTACTTTTTACAACAAATATAAAACATCTTTAAGAATTGTGAGTGCTTATCAGAGAGTTTATAATTTTTAAGGAAGATCTATG
PGK1HC1b	30.8692	3.2268	-23.54		TCAAGGAAGTAATTATCTACTTTTTACAACAAATATAAAACATCTTTAAGAATTGTGAGTGTTTATCAGAGAGTTCATAATTTTTAAGGAAGATCTATG
PGK1HC1c	26.7633	4.42552	-27.12		TCAAGGAAGTAATTATCTACTTTTTACAACAAATATAAAACATCTTTAAGAATTGTGAGCGTTTATCAGAGTGTTTATAATTTTTAAGGAAGATCTATG
PGK1HC1d	15.8093	1.28728	-29.44		TCAAGGAAGTAATTATCTACTTTTTACAACAAATATAAAACATCTTTAAGAATTGTGAGCGTTTATCAGAGAGTTCATAATTTTTAAAGAAGATCTATG
PGK1HC1e	11.4304	1.06909	-29.11		TCAAGGAAGTAATTATCTACTTTTTACAACAAATATAAAACATCTTTAAGAATTGTGAGTGTTTATCAGAGCGTTTACAATTTTTAAGGAAGATCTATG
PGK1HC1f	8.41751	0.768568	-29.68		TCAAGGAAGTAATTATCTACTTTTTACAACAAATATAAAACATCTTTAAGAATTGTGAGTGCTTATCAGAGCGTTTATAATTTTTAAGGAAGATCTATG
PGK1HC1g	6.06905	0.666383	-34.97		TCAAGGAAGTAATTATCTACTTTTTACAACAAATATAAAACATCTTTAAGAATTGTGAGCGCTTATCAGAGTGTTCATAATTTTTAAAGAAGATCTATG
PGK1HC1h	4.32284	0.433719	-35.68		TCAAGGAAGTAATTATCTACTTTTTACAACAAATATAAAACATCTTTAAGAATTGTGAGCGCTCATCAGAGAGTTCATAATTCTTAAGGAAGATCTATG
PGK1HC1i	2.93536	0.342113	-34.64		TCAAGGAAGTAATTATCTACTTTTTACAACAAATATAAAACATCTTTAAGAATTGTGAGCGCTCATCAGAGTGTTTATAATTTTTAAGGAAGATCTATG
PGK1HC1j	2.37992	0.242217	-36.76		TCAAGGAAGTAATTATCTACTTTTTACAACAAATATAAAACATCTTTAAGAATTGTGAGCGCTTATCAGAGCGTTTACAATTTTTAAAGAAGATCTATG
PGK1HC1k	1.98875	0.259204	-36.93		TCAAGGAAGTAATTATCTACTTTTTACAACAAATATAAAACATCTTTAAGAATTGTGAGTGCTTATCAGAGCGTTCACAATTCTTAAAGAAGATCTATG
PGK1HC1l	1.65057	0.231258	-38.35		TCAAGGAAGTAATTATCTACTTTTTACAACAAATATAAAACATCTTTAAGAATTGTGAGCGCTCATCAGAGAGCTTACAATTCTTAAAGAAGATCTATG
PGK1HC1m	1.29924	0.208671	-38.85		TCAAGGAAGTAATTATCTACTTTTTACAACAAATATAAAACATCTTTAAGAATTGTGAGCGCTCATCAGAGTGTTCACAATTTTTAAGGAAGATCTATG
PGK1HC1n	1.06394	0.196251	-41.21		TCAAGGAAGTAATTATCTACTTTTTACAACAAATATAAAACATCTTTAAGAATTGTGAGCGTTCATCAGAGCGCTCACAATTTTTAAAGAAGATCTATG
PGK1HC1o	1.01401	0.188824	-41.21		TCAAGGAAGTAATTATCTACTTTTTACAACAAATATAAAACATCTTTAAGAATTGTGAGCGCTCATCAGAGCGTTCACAATTTTTAAAGAAGATCTATG
PGK1HC1p	0.956538	0.17635	-41.89		TCAAGGAAGTAATTATCTACTTTTTACAACAAATATAAAACATCTTTAAGAATTGTGAGCGCTCATCAGAGTGTTCACAATTCTTAAAGAAGATCTATG
PGK1HC1q	0.93226	0.183362	-41.35		TCAAGGAAGTAATTATCTACTTTTTACAACAAATATAAAACATCTTTAAGAATTGTGAGCGCTCATCAGAGCGTTTACAATTCTTAAGGAAGATCTATG

## Sheet: Supplementary table 9
Library name	Library sequence	MFE in kcal/mol
HL1	AGTATCAACAAAAAgaattgtgagYSYtYatcagagcgctYaYaattYttTTYgtYGagYAGAAAAACCCCAAATATG	-32.2
HL2	AGTATCAACAAAAAgaattgtgagMSMtMatcagagcgctYaYaattYttTTYgtYGagYAGAAAAACCCCAAATATG	-28.8
HL3	AGTATCAACAAAAAgaattgtgagWSWtWatcagagcgctYaYaattYttTTYgtYGagYAGAAAAACCCCAAATATG	-25.8
HL4	AGTATCAACAAAAAgaattgtgagABWtAatcagagcgctYaYaattYttTTYgtYGagYAGAAAAACCCCAAATATG	-23.4
HL5	AGTATCAACAAAAAgaattgtgagcgctYaYaattYttTTYgtYGagYAGAAAAACCCCAAATATG	-20.2
HL6	AGTATCAACAAAAAgaattgtgagcgctWaHaattAttWWYgtYRagDAGAAAAACCCCAAATATG	-8
HT1	AGTATCAACAAAAAgaattgtgagYSYtYTTCGgagcgctYaYaattYttTTYgtYGagYAGAAAAACCCCAAATATG	-32.5088
HT2	AGTATCAACAAAAAgaattgtgagCGCtCTTCGgagcgctYaYaattHttWWYgtYRagSAGAAAAACCCCAAATATG	-33.2207
HT3	AGTATCAACAAAAAgaattgtgagYSYtYTTCGgagcgctYaYaattHttWWYgtYRagSAGAAAAACCCCAAATATG	-26.5095
HT4	AGTATCAACAAAAAgaattgtgagCGCtCTTCGgagcgctWaHaattAttWWYgtYRagDAGAAAAACCCCAAATATG	-24.7531
HG1	AGTATCAACAAAAAYttaaYaYtgWSWtWatcagAGCGcagtgttaagttTTYgtYGagYAGAAAAACCCCAAATATG	-28.8
HC1	tctttaagaattgtgagYgYtYatcagagHgYtYaYaattYttaaRgaAGATCTATG	-28.9
