# Supplementary material for: Design of RNA hairpin modules that predictably tune translation in yeast
Source: Synth Biol (Oxf). 2018 Oct 13;3(1):ysy019. doi: 10.1093/synbio/ysy019 (PMC7445769; doi:10.1093/synbio/ysy019)
Supplement: Supplementary Data [file ysy019_supp.zip › degFoldPlotMod_2018-06-22_RM.py]

#! /usr/bin/env python
'''
Plot histograms of the minimum free energies and predicted expression levels for a degenerate RNA sequence
'''
from __future__ import division
import re
import pprint
import sys
import argparse
import threading
import time
from math import exp
from matplotlib import pyplot
from subprocess import Popen, PIPE, STDOUT
from pprint import pprint
__author__ = "Robert McKiernan"
__copyright__ = "Copyright 2016, Imperial College London"
__credits__ = ["Robert McKiernan", "Tim Weenink", "Tom Ellis"]
__license__ = "MIT"
__version__ = "1.0.1"
__maintainer__ = "Robert McKiernan"
__email__ = "t.ellis@imperial.ac.uk"
__status__ = "Production"

try:
	# fix useless input() in python 2
	input = raw_input
except NameError:
   pass


class RnafoldExecute(threading.Thread):
	'''Thread object that will execute RNAfold on the degenerate sequences fed into it when the object has it's start() method invoked'''

	def __init__(self, degenerate_sequences, temperature_flag_for_rnafold):
		threading.Thread.__init__(self)
		self.degenerate_sequences = degenerate_sequences.encode()
		self.temperature_flag_for_rnafold = temperature_flag_for_rnafold

	def run(self):
		try:
			p = Popen(["RNAfold",self.temperature_flag_for_rnafold,"-d2","--noLP","--noPS"],stdout=PIPE , stdin=PIPE, stderr=STDOUT)
		except OSError:
			print ("ERROR: Could not run RNAfold. Please ensure you have this installed and available for this script to use.")
			sys.exit()

		#communicate returns a tuple of (stdoutdata, stderrdata). Just using the first element here.
		rnafold_output = p.communicate(input=self.degenerate_sequences)[0] 
		# p.communicate(input=self.degenerate_sequences)
		self.rnafold_output = rnafold_output.decode()

	def get_rnafold_output(self):
		return self.rnafold_output


class Degenerate_Generate():
	'''Generate all possible sequences from a degenerate sequence.'''

	def __init__(self, degenerate_sequence):
		#define dict of degenerate IPUAC codes for RNA
		self.deg_to_nuc = { 
		"R" : ["A", "G"], 
		"Y" : ["C", "U"], 
		"S" : ["G", "C"], 
		"W" : ["A", "U"], 
		"K" : ["G", "U"], 
		"M" : ["A", "C"], 
		"B" : ["C", "G", "U"], 
		"D" : ["A", "G", "U"], 
		"H" : ["A", "C", "U"], 
		"V" : ["A", "C", "G"], 
		"N" : ["A", "C", "G", "U"],
		"r" : ["a", "g"], 
		"y" : ["c", "u"], 
		"s" : ["g", "c"], 
		"w" : ["a", "u"], 
		"k" : ["g", "u"], 
		"m" : ["a", "c"], 
		"b" : ["c", "g", "u"], 
		"d" : ["a", "g", "u"], 
		"h" : ["a", "c", "u"], 
		"v" : ["a", "c", "g"], 
		"n" : ["a", "c", "g", "u"] 
		}

		self.degenerate_sequence = degenerate_sequence
		self.degenerate_seqs = []
		
		self.generate(degenerate_sequence)
	
	def generate(self, S):
		m = re.match('(.*)([RYSWKBDHVNryswkmbdhvn])(.*)', S)
		if m:
			head = m.group(1)
			tail = m.group(3)
			for nuc in self.deg_to_nuc[m.group(2)]:
				new_seq = head + nuc + tail
				self.generate(new_seq)
		else:
			self.degenerate_seqs.append(S)

	def get_degenerate_seqs(self):
		return self.degenerate_seqs

def check_bin_num(bin_num):
	if int(bin_num) > 1:
		return int(bin_num)
	else:
		raise argparse.ArgumentTypeError("Number of bins must be larger than 1.")

def check_nuc(degenerate_sequence):
	#check that all of the inputted degenerate sequence are valid nucleotides
	m = re.findall('([^AUTCGRYSWKMBDHVNautcgryswkmbdhvn])', degenerate_sequence)
	if m:
		bad_nuc_err_msg = "Input degenerate sequence must contain only letters allowed in the IUPAC code. The following illegal character(s) were found: %s" % ",".join(m)
		raise argparse.ArgumentTypeError(bad_nuc_err_msg)
	else:
		return degenerate_sequence

def get_args():
	# get all the command line arguments

	parser = argparse.ArgumentParser(description='Input a degenerate sequence and this script will create all the possible sequences, calculate the Minimum Free Energies (MFEs) and the predicted expression levels for each of the possible sequences via RNAfold, then it will plot these values on histograms. RNAfold and its dependencies must be installed first. Defaults are shown in []s.')
	parser.add_argument("degenerate_sequence", help="The degenerate sequence.", type=check_nuc)
	parser.add_argument("-s","--suppress_warnings", help="Suppress warnings about number of outputted sequences.", action='store_true')
	parser.add_argument("--mfe_img_name", help="Filename for Expected Minimum Free Energy pdf plot. Would be wise to end in '.pdf'. No spaces allowed. [%(default)s]", default='plot1_mfe.pdf', metavar= 'STRING')
	parser.add_argument("--exp_img_name", help="Filename for Predicted Expression Levels pdf plot. Would be wise to end in '.pdf'. No spaces allowed. [%(default)s]", default='plot2_pred_exp.pdf', metavar= 'STRING')
	parser.add_argument("--exp_img_color", help="Hexcode for colour of bars in predicted expression histogram. MUST BE SURROUNDED IN QUOTES. [\"%(default)s\"]", default='#00ff00', metavar= 'COLOUR HEXCODE')
	parser.add_argument("--mfe_img_color", help="Hexcode for colour of bars in MFE histogram. MUST BE SURROUNDED IN QUOTES. [\"%(default)s\"]", default='#0000ff', metavar='COLOUR HEXCODE')
	parser.add_argument("-T","--temperature", help="Rescale energy parameters in RNAfold to a temperature of temp C. [%(default)s]", default=30, metavar='DOUBLE')
	parser.add_argument("--num_threads", help="Specify the number of threads of RNAfold you want. [%(default)s]", default=2, type=int, metavar='INT')
	parser.add_argument("--num_bins_pred_exp", help="Specify the number of bins you want on the predicted expression graph. [%(default)s]", default=15, type=check_bin_num, metavar='INT')
	parser.add_argument("--num_bins_mfe", help="Specify the number of bins you want on the minimum free energy graph. [%(default)s]", default=10, type=check_bin_num, metavar='INT')
	parser.add_argument("--prom_strength", help="Specify the promoter strength of the original promoter in fold fluorescence increase over median autofluorescence. [%(default)s]", default=210, type=check_bin_num, metavar='INT')
	parser.add_argument("--x_limit_pred_exp", help="Specify the limits of the x-axis you want on the predicted expression graph. %(default)s", default=[1,1000], type=int, nargs=2, metavar="INT")
	parser.add_argument("--x_limit_mfe", help="Specify the limits of the x-axis you want on the minimum free energy graph. [%(default)s]", default=[-50,0], type=int, nargs=2, metavar="INT")
	parser.add_argument("--output_deg_seqs", help="If you want the sequences generated from the degenerate sequence written to a file, specify the filename you want it written to. [%(default)s]", default=None, metavar="STRING")
	parser.add_argument("--output_rnafold_output", help="If you want the output of RNAfold written to a file, specify the filename you want it written to. [%(default)s]", default=None, metavar="STRING")
	parser.add_argument("--output_pred_exp", help="If you want the predicted expression levels written to a file, specify the filename you want it written to. [%(default)s]", default=None, metavar="STRING")
	parser.add_argument("--output_tsv", help="If you want a tab delimited file with each of the sequences and their associated minimum free energies and predicted expression levels, specify the filename you want it written to. [%(default)s]", default=None, metavar="STRING")


	args = parser.parse_args()
	return args

def calc_num_seq_outputted(degenerate_sequence, suppress_warnings, num_threads):
	#calculate number of sequences that will be created
	lower_to_count = degenerate_sequence.lower()

	num_rs = lower_to_count.count('r') #2 nucleotides represented
	num_ys = lower_to_count.count('y') #2 nucleotides represented
	num_ss = lower_to_count.count('s') #2 nucleotides represented
	num_ws = lower_to_count.count('w') #2 nucleotides represented
	num_ks = lower_to_count.count('k') #2 nucleotides represented
	num_ms = lower_to_count.count('m') #2 nucleotides represented
	num_bs = lower_to_count.count('b') #3 nucleotides represented
	num_ds = lower_to_count.count('d') #3 nucleotides represented
	num_hs = lower_to_count.count('h') #3 nucleotides represented
	num_vs = lower_to_count.count('v') #3 nucleotides represented
	num_ns = lower_to_count.count('n') #4 nucleotides represented

	twos = num_rs + num_ys + num_ss + num_ws + num_ks + num_ms
	threes = num_bs + num_ds + num_hs + num_vs
	fours = num_ns

	# number of sequences = 2^(num of 2 nucleotide option letters) * 3^(num of 3 nucleotide option letters) * 4^(num of 4 nucleotide option letters)
	num_output_seqs = 2**twos * 3**threes * 4**fours
	# warn user if loads of sequences will be created as it may take RNAfold awhile to run
	if num_output_seqs > 100000 and not suppress_warnings:
		print ("\nWARNING: The number of sequences that will be created from the input sequence is: %i. This may take awhile. \nAt the expense of CPU load you can increase the speed of execution (up to a point) by specifying a higher number of threads of RNAfold execution with the \"--num_threads\" option. Currently the number of threads is %i.\nDo you wish to continue? ([y]/n). \nPress enter to submit answer. If you're using python2.7, surround answer in quotes." % (num_output_seqs, num_threads))
		usr_continue = input(">>")
		usr_continue = usr_continue.lower()
		if usr_continue == 'n' or usr_continue == 'no':
			print ("EXITING SCRIPT")
			sys.exit()


def Plot_Histogram(x, image_name, xlabel, ylabel, title, img_color, xlim=None, xscale='linear', bins=10):
	
	pyplot.figure(figsize=(5, 3))
	pyplot.hist(x, bins=bins, color=img_color)
	
	if xlim:
		pyplot.xlim(xlim) #set the limits of the x-axis

	pyplot.xscale(xscale)

#	pyplot.xlabel(xlabel)
	pyplot.xlabel(xlabel, fontsize=13)
	pyplot.ylabel(ylabel, fontsize=15)
#	pyplot.title(title)
	pyplot.tight_layout()
#	pyplot.subplots_adjust(bottom=0.1)
#	pyplot.subplots_adjust(top=0.01)
#	pyplot.subplots_adjust(right=0.01)
	

	pyplot.savefig(image_name, format='pdf')
	pyplot.close()


def Main():
	start_time = time.time()
	print ("Welcome to %s\nRun with \"-h\" flag to display detailed help\n" % (sys.argv[0]))
	args = get_args()
	suppress_warnings = args.suppress_warnings
	degenerate_sequence =  args.degenerate_sequence
	exp_img_name = args.exp_img_name
	mfe_img_name = args.mfe_img_name
	temperature_flag_for_rnafold = '-T'+str(args.temperature)
	mfe_img_color = args.mfe_img_color
	exp_img_color = args.exp_img_color
	num_threads = args.num_threads
	num_bins_pred_exp = args.num_bins_pred_exp
	num_bins_mfe = args.num_bins_mfe
	x_limit_pred_exp = args.x_limit_pred_exp
	x_limit_mfe = args.x_limit_mfe
	carrying_cap = args.prom_strength
	output_deg_seqs = args.output_deg_seqs
	output_rnafold_output = args.output_rnafold_output
	output_pred_exp = args.output_pred_exp
	output_tsv = args.output_tsv


	print("Replacing all Ts with Us in the inputted sequence.")
	# replace all ts with us in the starting sequence
	degenerate_sequence = degenerate_sequence.replace('t','u')
	degenerate_sequence = degenerate_sequence.replace('T','U')
		


	# Finding start codons in the degenerate sequence
	print("Scanning for start codons begin.")
	degenerate_sequence_lower = degenerate_sequence.lower()
	a_containing_deg_nucs = ["a", "r", "w", "m", "d", "h", "v", "n"]
	u_containing_deg_nucs = ["u", "y", "w", "k", "b", "d", "h", "n"]
	g_containing_deg_nucs = ["g", "r", "s", "k", "b", "d", "v", "n"]
	
	count = 0
	bbb = False
	for x in degenerate_sequence_lower:
		if count > len(degenerate_sequence_lower) - 3:
			#only scan until 3 nucs away from the end, obviously
			break;
		if (degenerate_sequence_lower[count] in a_containing_deg_nucs):
			if (degenerate_sequence_lower[count+1] in u_containing_deg_nucs):
				if (degenerate_sequence_lower[count+2] in g_containing_deg_nucs):
					
					found_start_codon = True
					# surround the offending article with brackets
					aaa = degenerate_sequence[:count] + '{' + degenerate_sequence[count:]
					aaa = aaa[:count+4] + '}' + aaa[count+4:]
					if not bbb:
						bbb = True
						print("The following start codons have been found:")

					print(aaa)
					
		count += 1

	print("Scanning for start codons end.")

	if found_start_codon:
		print("Do you wish to continue? [Y/n]")
		accepts_augs = input()
		if accepts_augs.lower() == "n" or accepts_augs.lower() == "no":
			print("EXITING SCRIPT")
			sys.exit()
		else:
			print("You have accepted the start codon(s) in your sequence. Continuing.")


	calc_num_seq_outputted(degenerate_sequence, suppress_warnings, num_threads)

	print ("Degenerate sequence generation begin")
	degenerate_obj = Degenerate_Generate(degenerate_sequence)

	degenerate_seqs = degenerate_obj.get_degenerate_seqs()
	print ("Degenerate sequence generation end")


	# Print degenerate_seqs to a file if flag given
	if output_deg_seqs:
		print ("Printing out degenerate sequences to %s begin" % (output_deg_seqs))
		delim = "\n"
		deg_seq_str_to_write_to_file = delim.join(degenerate_seqs)
		seq_filepath = output_deg_seqs
		seq_filehandle = open(seq_filepath,"w")
		seq_filehandle.write(deg_seq_str_to_write_to_file)
		seq_filehandle.close()
		print ("Printing out degenerate sequences to %s end" % (output_deg_seqs))


	#if number of threads is higher than the number of sequences, then exit script as it causes problems and also why would you want that?!
	if num_threads > len(degenerate_seqs):
		num_threads = len(degenerate_seqs)
		print ("The number of threads excedes the number of sequences. Decreasing the number of threads used to be equal to the number of sequences.")

	num_deg_seq_div_num_threads = int(len(degenerate_seqs)/num_threads)
	total = num_deg_seq_div_num_threads
	degenerate_sequences_sliced_by_num_threads = []
	prev_total = 0

	# slice the degenerate sequences into separate arrays
	while prev_total <= len(degenerate_seqs):
		degenerate_sequences_sliced_by_num_threads.append(degenerate_seqs[prev_total:total])
		prev_total = total
		total += num_deg_seq_div_num_threads


	#if the number of threads does not divide nicely into the number of degenerate sequences, merge the last element of degenerate_sequences_sliced_by_num_threads with the second to last element
	if len(degenerate_sequences_sliced_by_num_threads) == (num_threads+1):
		degenerate_sequences_sliced_by_num_threads[-2] = degenerate_sequences_sliced_by_num_threads[-2]+degenerate_sequences_sliced_by_num_threads[-1]
		del degenerate_sequences_sliced_by_num_threads[-1] #pop


	all_seqs_with_names = []
	seq_num = 0
	for current_degenerate_sequences in degenerate_sequences_sliced_by_num_threads:
		seq_names = []

		for z in range(len(current_degenerate_sequences)):
			seq_num += 1
			seq_names.append(">seq_%s" % seq_num)

		#interlace each names and sequences lists in turn
		# make list of appropriate length
		seqs_with_names = [None]*(len(current_degenerate_sequences)+len(seq_names))
		# fill the even slots with sequence names
		seqs_with_names[::2] = seq_names
		# fill the odd slots with sequences
		seqs_with_names[1::2] = current_degenerate_sequences
		#append the interlaced list into a 2d list
		all_seqs_with_names.append(seqs_with_names)

	delim = "\n"
	all_seqs_with_names_joined = []
	for seqs_with_names in all_seqs_with_names:
		all_seqs_with_names_joined.append(delim.join(seqs_with_names))


	#run rna fold
	#Make RnafoldExecute thread objects
	rnaFold_threads = []
	for seqs_with_names_joined in all_seqs_with_names_joined:
		rnaFold_threads.append(RnafoldExecute(seqs_with_names_joined, temperature_flag_for_rnafold))
	print ("RNAfold execution begin")
	# Start RnafoldExecute thread objects
	for rnaFold_thread in rnaFold_threads:
		rnaFold_thread.start()
	# Wait for RnafoldExecute thread objects to finish running
	for rnaFold_thread in rnaFold_threads:
		rnaFold_thread.join()
	print ("RNAfold execution end")
	# collect output from the RnafoldExecute thread objects
	all_rnaFold_output = ""
	for rnaFold_thread in rnaFold_threads:
		all_rnaFold_output += rnaFold_thread.get_rnafold_output()

	if output_rnafold_output:
		print ("Printing out RNAfold output to %s begin" % (output_rnafold_output))
		rnafold_output_filepath = output_rnafold_output
		rnafold_output_filehandle = open(rnafold_output_filepath,"w")
		rnafold_output_filehandle.write(all_rnaFold_output)
		rnafold_output_filehandle.close()
		print ("Printing out RNAfold output to %s end" % (output_rnafold_output))

	#extract MFEs
	mfes = []
	mfes = re.findall('(-?\d+\.\d+)', all_rnaFold_output)
	mfes = [float(mfe) for mfe in mfes]

	print ("Calculating predicted expression levels begin")
	#Calculate predicted expressions
	#carrying_cap = 210 
	slope = 0.3
	shift = 23.5
	predicted_expressions = []
	pred_exps_to_write_to_file = ""
	for mfe in mfes:
		predicted_expression = 1 + carrying_cap / ( 1 + exp( (slope*-1) * ( mfe + shift) ) )
		predicted_expressions.append(predicted_expression)
		pred_exps_to_write_to_file += "%s\n" % str(predicted_expression)
	print ("Calculating predicted expression levels end")
	
	if output_pred_exp:
		print ("Printing out predicted expression levels to %s begin" % (output_pred_exp))
		
		pred_exp_filepath = output_pred_exp
		pred_exp_filehandle = open(pred_exp_filepath,"w")
		pred_exp_filehandle.write(pred_exps_to_write_to_file)
		pred_exp_filehandle.close()
		print ("Printing out RNAfold output to %s end" % (output_pred_exp))

	# Make predicted expressions histogram
	print ("Plotting predicted expression level histogram begin")
	# make bin x axis spacing. 
	bins = []
	for i in range(0,num_bins_pred_exp):
		# works out where each of the bins should be placed in order to account for the log x axis.
		# (upperlimit of xaxis ^ (1/number of bins wanted-1)) ^ num of bin
		current_bin = (x_limit_pred_exp[1]**(1/(num_bins_pred_exp-1))) ** i 
		bins.append(current_bin)
	#plot actual graph
	Plot_Histogram(x=predicted_expressions, image_name=exp_img_name, xlabel='Predicted normalised expression level (log)', ylabel='Count', xscale='log', title='Predicted normalised expression levels\n', img_color=exp_img_color, xlim=x_limit_pred_exp, bins=bins)
	print ("Plotting predicted expression level histogram end")

	#Make mfe histogram
	print ("Plotting MFE histogram begin")
	#plot actual graph
	Plot_Histogram(x=mfes, image_name=mfe_img_name, xlabel='Minimum free energy (kcal/mol)', ylabel='Count', title='Expected minimum free energies\n', img_color=mfe_img_color, bins=num_bins_mfe, xlim=x_limit_mfe)
	print ("Plotting MFE histogram end")


	if output_tsv:
		ccc=[degenerate_seqs[x] + "\t" + str(mfes[x]) + "\t" + str(predicted_expressions[x]) for x in range(0,len(degenerate_seqs))]
		
		print ("Printing out tsv of seqs, mfes and predicted expressions to %s begin" % (output_tsv))
		delim = "\n"
		tsv_str_to_write_to_file = delim.join(ccc)
		output_tsv_filepath = output_tsv
		output_tsv_filehandle = open(output_tsv_filepath,"w")
		output_tsv_filehandle.write(tsv_str_to_write_to_file)
		output_tsv_filehandle.close()
		print ("Printing out tsv of seqs, mfes and predicted expressions to %s end" % (output_tsv))
	print ("Script finished")
	print("--- Script took %s seconds to run ---" % (time.time() - start_time))

if __name__ == '__main__':
	Main()
